# Supplementary material for: Longitudinal Associations Between Adolescents’ Attachment Preferences for Parents and Peers and Their (Mal)Adjustment
Source: Behav Sci (Basel). 2026 May 2;16(5):696. doi: 10.3390/bs16050696 (PMC13203552; doi:10.3390/bs16050696)
Supplement: Supplementary file 1 [file behavsci-16-00696-s001.zip]

Archive with 1 entries (1 files):
- behavsci-4172656-supplementary.pdf
